# Supplementary material for: A Temperature-Dependent Viscoplasticity Model for the Hot Work Steel X38CrMoV5-3, Including Thermal and Cyclic Softening under Thermomechanical Fatigue Loading
Source: Materials (Basel). 2023 Jan 21;16(3):994. doi: 10.3390/ma16030994 (PMC9918193; doi:10.3390/ma16030994)
Supplement: Supplementary file 1 [file materials-16-00994-s001.zip]

Archive with 1 entries (1 files):
- materials-2096653-supplementary.pdf
